# Supplementary material for: Expression of Concern: Potential Tumor Suppressor NESG1 as an Unfavorable Prognosis Factor in Nasopharyngeal Carcinoma
Source: PLoS One. 2020 Apr 13;15(4):e0231298. doi: 10.1371/journal.pone.0231298 (PMC7153851; doi:10.1371/journal.pone.0231298)
Supplement: S1 File — STR profiles of HONE1 and 5-8F cell line samples, analyzed in Dec 2017 and Jan 2018, respectively; search results in ATCC and DSMZ databases; and electrophoresis of gene COX1. (ZIP) [file pone.0231298.s001.zip]

Archive with 3 entries (2 files):
- File S1/
- File S1/5-8F.pdf
- File S1/hone1.pdf
